# Supplementary material for: TFmotifView: a webserver for the visualization of transcription factor motifs in genomic regions
Source: Nucleic Acids Res. 2020 Apr 23;48(W1):W208–17. doi: 10.1093/nar/gkaa252 (PMC7319436; doi:10.1093/nar/gkaa252)
Supplement: gkaa252_Supplemental_Files [file gkaa252_supplemental_files.zip]

Archive with 2 entries (2 files):
- Supplementary_data_tf_motif_clusters.pdf
- Supplementary_Figure1_motif_information_content.pdf
